# Supplementary material for: Targeted Depletion of Hyaluronic Acid Mitigates Murine Breast Cancer Growth
Source: Cancers (Basel). 2022 Sep 23;14(19):4614. doi: 10.3390/cancers14194614 (PMC9562634; doi:10.3390/cancers14194614)
Supplement: Supplementary file 1 [file cancers-14-04614-s001.zip]

Archive with 1 entries (1 files):
- Supplemental proofed.pdf
